# Supplementary material for: Trachemys scripta Eggs as Part of a Potential In Vivo Model for Studying Sea Turtle Egg Fusariosis
Source: J Fungi (Basel). 2025 Jan 1;11(1):23. doi: 10.3390/jof11010023 (PMC11766952; doi:10.3390/jof11010023)
Supplement: Supplementary file 1 [file jof-11-00023-s001.zip]

Archive with 1 entries (1 files):
- jof-3361591-supplementary.pdf
